# Supplementary material for: A Phase II Exploratory Study to Identify Biomarkers Predictive of Clinical Response to Regorafenib in Patients with Metastatic Colorectal Cancer Who Have Failed First-Line Therapy
Source: Int J Mol Sci. 2023 Dec 19;25(1):43. doi: 10.3390/ijms25010043 (PMC10778949; doi:10.3390/ijms25010043)
Supplement: Supplementary file 1 [file ijms-25-00043-s001.zip]

Archive with 1 entries (1 files):
- ijms-2712159-supplementary.pdf
